# Supplementary material for: The relationship between physical activity and sleep quality among college students: The chain-mediating effects of self-control and mobile phone addiction
Source: PLoS One. 2024 Dec 19;19(12):e0315930. doi: 10.1371/journal.pone.0315930 (PMC11658481; doi:10.1371/journal.pone.0315930)
Supplement: S1 Data — (XLSX) [file pone.0315930.s001.xlsx]

## Sheet: 1
ID	Physical Activity	Self-Control	Mobile Phone Addiction	Sleep Quality
1	6	80	30	8
2	6	80	30	9
3	6	80	40	8
4	0	70	38	13
5	18	84	23	4
6	4	69	37	7
7	9	52	39	11
8	4	69	27	8
9	0	51	34	9
10	4	69	27	9
11	6	80	40	8
12	2	62	28	12
13	12	49	29	7
14	12	68	31	13
15	3	69	27	8
16	6	22	57	19
17	16	53	50	12
18	16	72	43	12
19	0	51	35	12
20	4	69	47	16
21	18	46	49	11
22	2	81	32	3
23	12	30	49	14
24	18	65	31	12
25	3	69	37	9
26	6	60	37	8
27	4	69	27	9
28	12	67	52	9
29	2	62	38	9
30	36	47	13	9
31	18	46	29	8
32	18	46	29	12
33	3	69	27	8
34	12	48	41	10
35	4	88	34	6
36	4	69	37	7
37	6	60	27	8
38	16	72	23	8
39	0	51	35	10
40	32	58	40	7
41	6	79	31	2
42	12	48	51	13
43	12	67	32	3
44	4	69	37	8
45	12	86	23	7
46	0	70	28	11
47	6	79	21	8
48	48	61	35	1
49	64	71	24	6
50	6	41	41	14
51	4	88	24	3
52	12	67	32	9
53	24	70	31	9
54	0	50	35	9
55	4	69	47	18
56	12	67	22	3
57	4	69	17	7
58	16	53	40	11
59	16	72	33	11
60	4	87	35	9
61	12	67	12	4
62	36	66	37	9
63	3	50	34	15
64	4	87	35	7
65	6	79	31	2
66	4	68	28	9
67	1	71	36	12
68	3	50	34	13
69	4	68	48	12
70	4	68	28	8
71	48	61	25	8
72	24	50	48	11
73	6	60	27	7
74	0	69	19	9
75	3	50	34	12
76	36	66	27	9
77	4	68	38	10
78	18	64	12	6
79	18	64	32	4
80	18	83	33	9
81	12	67	42	8
82	4	68	28	8
83	12	67	32	8
84	12	86	33	10
85	2	62	38	13
86	27	54	30	7
87	0	69	29	9
88	24	69	22	1
89	36	66	27	7
90	36	66	37	12
91	4	68	28	12
92	18	64	32	4
93	36	84	16	4
94	12	67	32	9
95	4	68	28	8
96	12	67	52	9
97	4	68	38	13
98	18	83	33	9
99	18	45	41	15
100	6	41	42	18
101	4	68	28	11
102	0	31	53	16
103	2	62	38	9
104	4	87	35	5
105	4	49	44	12
106	36	84	26	7
107	9	51	29	7
108	4	68	28	12
109	12	67	32	7
110	6	60	27	8
111	0	50	35	14
112	18	64	42	6
113	4	68	48	11
114	0	69	29	7
115	0	69	40	9
116	48	61	36	8
117	16	53	40	9
118	6	78	32	10
119	12	67	33	7
120	16	72	43	8
121	24	88	28	5
122	16	53	30	8
123	0	50	36	11
124	18	64	32	5
125	18	64	32	4
126	12	48	31	10
127	4	49	44	12
128	24	50	38	9
129	0	69	30	11
130	18	64	32	6
131	0	69	30	6
132	0	69	30	7
133	12	67	43	10
134	64	71	24	6
135	4	30	53	16
136	16	72	23	8
137	0	50	46	12
138	16	72	33	8
139	18	64	52	9
140	24	69	42	13
141	48	61	26	9
142	18	45	41	18
143	8	87	24	8
144	4	67	29	9
145	36	46	34	7
146	4	86	25	8
147	6	78	42	10
148	8	49	32	12
149	6	59	29	12
150	6	59	49	13
151	18	63	34	9
152	48	80	24	3
153	48	80	24	3
154	4	67	19	8
155	4	67	29	8
156	3	50	34	16
157	2	62	38	11
158	48	60	36	12
159	100	95	11	0
160	4	48	35	11
161	0	69	20	9
162	32	58	40	7
163	16	53	30	8
164	4	67	19	8
165	4	67	39	9
166	1	71	26	12
167	2	62	38	9
168	6	59	19	3
169	12	67	23	10
170	6	59	39	11
171	48	79	25	0
172	6	59	49	10
173	6	59	29	12
174	16	72	33	12
175	48	60	36	5
176	48	60	26	4
177	4	67	29	7
178	2	61	49	13
179	16	72	13	4
180	0	68	21	9
181	0	68	51	16
182	64	71	14	2
183	24	69	32	9
184	36	46	24	8
185	3	69	47	9
186	18	82	23	6
187	16	53	21	13
188	16	53	41	13
189	36	65	29	8
190	2	61	39	11
191	9	70	31	8
192	6	59	29	12
193	3	68	38	14
194	2	61	30	11
195	3	68	38	12
196	48	60	36	7
197	40	47	30	14
198	4	67	49	14
199	12	48	31	12
200	24	69	22	2
201	9	70	31	12
202	12	86	23	8
203	12	66	34	13
204	18	63	34	11
205	18	63	24	2
206	36	46	34	7
207	0	68	31	8
208	4	67	29	8
209	2	80	43	9
210	6	59	19	3
211	0	68	31	9
212	18	63	44	11
213	4	48	45	12
214	4	48	35	11
215	12	85	13	5
216	24	69	42	4
217	3	49	45	13
218	16	71	24	8
219	27	92	24	3
220	0	68	21	9
221	4	67	19	7
222	36	46	44	10
223	12	66	34	9
224	8	49	52	14
225	4	67	29	10
226	18	44	32	8
227	24	69	22	2
228	16	71	34	4
229	9	51	39	10
230	0	68	31	9
231	6	59	29	12
232	6	59	29	14
233	4	67	29	7
234	2	61	40	8
235	4	67	39	9
236	4	48	45	11
237	18	63	34	12
238	6	59	59	13
239	4	47	37	10
240	6	59	19	3
241	4	66	31	4
242	32	39	29	12
243	1	71	36	12
244	4	66	41	7
245	3	68	28	12
246	0	49	37	12
247	27	35	46	15
248	4	66	21	8
249	4	66	21	8
250	0	68	41	7
251	2	80	13	8
252	4	85	16	8
253	18	63	34	10
254	4	66	31	7
255	16	71	24	11
256	18	63	24	2
257	6	59	39	9
258	4	66	31	7
259	12	66	34	9
260	4	66	31	5
261	36	46	34	12
262	24	69	22	0
263	6	59	19	3
264	4	66	51	19
265	18	81	24	8
266	4	66	21	9
267	4	66	21	4
268	4	47	37	11
269	48	60	16	7
270	3	68	38	13
271	0	49	47	13
272	6	59	39	9
273	6	59	29	13
274	4	47	37	11
275	0	49	37	12
276	9	70	51	8
277	4	47	47	12
278	36	64	29	6
279	0	68	31	7
280	4	47	37	10
281	1	52	33	9
282	6	58	31	8
283	48	60	26	1
284	3	49	35	12
285	18	62	35	9
286	100	93	12	0
287	6	77	44	9
288	27	54	40	13
289	32	58	30	6
290	4	84	27	7
291	2	61	20	9
292	27	54	30	8
293	4	65	32	9
294	16	71	25	7
295	2	61	30	7
296	4	84	27	8
297	3	68	28	10
298	18	62	15	9
299	8	87	34	8
300	8	68	25	11
301	8	68	25	9
302	4	65	42	7
303	36	83	27	7
304	64	70	25	0
305	0	68	41	10
306	0	30	54	19
307	4	65	22	12
308	0	67	42	10
309	0	48	38	12
310	12	66	14	9
311	4	65	22	12
312	2	61	30	10
313	0	67	32	12
314	18	43	43	12
315	3	68	28	10
316	3	68	38	10
317	0	67	32	11
318	16	71	25	8
319	4	65	22	12
320	9	70	31	12
321	0	67	32	12
322	36	45	45	9
323	48	60	26	4
324	6	77	14	8
325	36	64	29	7
326	6	39	43	13
327	24	88	28	6
328	12	66	24	2
329	18	43	33	12
330	0	67	22	12
331	9	70	31	12
332	60	64	31	8
333	12	47	32	11
334	3	87	15	7
335	12	66	24	8
336	12	66	34	12
337	4	65	32	8
338	80	78	19	2
339	2	61	20	11
340	3	49	35	14
341	4	65	42	11
342	0	67	13	8
343	27	91	25	6
344	18	62	25	8
345	27	34	38	10
346	27	53	31	7
347	0	67	33	7
348	4	65	32	9
349	3	49	55	13
350	4	84	37	12
351	0	48	38	11
352	2	80	33	8
353	48	60	26	6
354	9	89	23	4
355	16	52	22	10
356	3	68	28	11
357	24	69	22	0
358	64	70	25	2
359	0	66	33	5
360	0	47	39	11
361	16	71	35	12
362	27	53	41	10
363	9	70	31	12
364	0	66	33	7
365	12	66	34	11
366	0	66	33	8
367	4	65	32	9
368	24	69	42	5
369	2	61	30	10
370	32	77	22	1
371	4	46	38	13
372	3	67	30	13
373	27	53	31	8
374	4	64	43	8
375	12	66	34	11
376	4	64	23	8
377	6	58	21	12
378	0	47	39	13
379	18	81	24	8
380	12	66	44	11
381	0	66	24	8
382	8	68	35	8
383	2	61	20	10
384	12	65	15	8
385	2	42	43	13
386	4	64	23	10
387	0	66	14	9
388	4	83	28	8
389	4	45	49	18
390	32	77	12	4
391	3	67	20	11
392	4	64	33	7
393	9	51	29	8
394	16	71	35	6
395	4	64	23	10
396	6	77	34	7
397	32	77	12	3
398	48	60	36	8
399	12	46	33	9
400	2	61	30	12
401	12	84	34	9
402	4	64	23	2
403	18	43	33	8
404	48	78	15	2
405	9	50	31	7
406	12	65	25	8
407	4	45	39	16
408	24	69	22	2
409	12	84	24	8
410	12	65	25	7
411	18	62	45	9
412	3	86	35	8
413	0	28	55	19
414	4	45	49	19
415	12	65	35	12
416	4	63	35	6
417	4	44	50	13
418	36	83	27	3
419	4	63	35	7
420	4	63	45	19
421	2	41	43	12
422	12	65	35	8
423	12	46	33	9
424	36	83	27	7
425	6	77	14	8
426	80	78	19	2
427	16	52	32	9
428	18	62	35	7
429	4	82	39	7
430	4	82	29	2
431	16	71	35	7
432	27	72	36	7
433	4	82	39	8
434	4	63	25	13
435	4	63	45	9
436	3	48	36	12
437	48	78	25	4
438	36	64	30	10
439	12	46	33	12
440	27	53	11	4
441	4	44	40	11
442	18	43	33	8
443	18	61	27	4
444	36	45	45	11
445	8	68	45	7
446	1	71	26	11
447	48	59	18	6
448	0	47	49	13
449	6	58	31	8
450	8	49	32	12
451	8	67	26	10
452	0	47	39	14
453	3	67	20	11
454	2	60	41	8
455	0	65	25	3
456	0	65	15	7
457	40	66	35	9
458	18	61	17	8
459	2	79	44	9
460	9	69	12	7
461	0	65	35	8
462	6	77	34	7
463	4	63	15	8
464	2	60	41	9
465	12	84	24	8
466	0	65	25	4
467	0	65	45	10
468	0	65	35	8
469	4	44	50	13
470	0	65	25	4
471	27	72	36	5
472	0	65	25	4
473	6	58	41	12
474	9	69	42	7
475	1	52	43	11
476	12	65	35	9
477	45	67	23	8
478	6	58	31	10
479	0	46	40	13
480	2	60	41	12
481	0	65	35	8
482	2	60	31	11
483	0	65	35	8
484	0	64	26	10
485	0	64	36	8
486	0	45	41	11
487	4	63	55	19
488	1	71	46	8
489	48	59	38	4
490	4	62	26	8
491	6	77	24	8
492	4	81	41	9
493	18	61	27	8
494	4	62	36	9
495	0	64	36	9
496	6	58	41	16
497	4	62	26	10
498	0	64	26	9
499	2	60	32	9
500	0	45	41	12
501	4	62	26	10
502	0	64	46	12
503	12	65	35	12
504	18	61	57	14
505	24	69	42	7
506	0	64	26	13
507	6	58	21	10
508	4	62	56	13
509	4	81	41	10
510	24	69	42	7
511	27	72	36	8
512	8	67	26	12
513	0	64	16	10
514	0	45	41	12
515	2	60	32	9
516	12	46	33	8
517	4	62	26	11
518	4	62	46	11
519	0	64	56	12
520	0	64	16	11
521	16	52	32	8
522	12	83	34	8
523	4	62	26	13
524	1	52	33	10
525	16	71	15	7
526	9	69	42	7
527	2	60	32	8
528	0	64	46	9
529	0	64	46	10
530	2	60	22	8
531	6	58	31	10
532	4	62	36	11
533	2	41	53	16
534	0	64	36	9
535	4	61	27	7
536	12	64	17	9
537	3	48	36	13
538	8	67	36	12
539	6	58	31	8
540	48	59	38	7
541	4	61	38	7
542	4	42	42	13
543	32	77	22	2
544	36	64	40	3
545	27	72	16	0
546	4	61	28	9
547	24	69	42	7
548	8	67	36	15
549	4	61	28	12
550	12	64	37	10
551	2	79	24	10
552	0	63	18	8
553	4	61	18	8
554	4	61	38	8
555	24	69	12	7
556	2	60	42	9
557	4	80	12	7
558	8	67	36	11
559	6	39	53	13
560	18	61	27	8
561	24	50	28	10
562	12	45	34	13
563	6	57	32	7
564	0	63	18	9
565	18	61	27	10
566	6	57	22	7
567	6	57	32	10
568	6	57	42	12
569	12	64	37	11
570	18	61	27	8
571	8	48	33	11
572	4	80	22	2
573	2	78	36	12
574	12	64	27	7
575	3	67	40	9
576	12	83	24	2
577	0	63	28	12
578	4	80	12	7
579	3	67	40	11
580	4	80	32	6
581	4	80	32	6
582	48	59	38	8
583	4	80	42	11
584	6	57	32	9
585	18	61	37	9
586	0	44	52	15
587	6	76	35	9
588	2	78	26	9
589	4	79	22	4
590	4	60	39	13
591	9	88	33	7
592	0	63	18	9
593	36	64	30	8
594	4	60	39	13
595	4	79	43	9
596	12	83	24	4
597	0	44	42	14
598	3	67	50	9
599	18	42	34	16
600	4	60	29	13
601	12	45	34	13
602	27	72	36	10
603	4	60	29	5
604	3	67	40	10
605	4	60	39	16
606	36	64	30	9
607	18	61	37	8
608	18	61	47	8
609	18	42	34	13
610	18	61	27	9
611	12	45	54	13
612	48	59	38	5
613	27	53	41	11
614	0	44	42	19
615	8	67	36	11
616	18	80	34	2
617	6	76	35	10
618	2	59	33	13
619	3	86	35	10
620	0	63	28	13
621	27	53	31	5
622	40	66	35	8
623	18	80	34	7
624	2	59	23	8
625	0	63	38	13
626	18	80	34	7
627	4	60	39	10
628	0	63	38	13
629	0	63	38	9
630	36	64	30	3
631	24	50	28	9
632	0	44	42	14
633	0	44	42	19
634	6	57	22	9
635	24	50	18	12
636	2	59	23	9
637	4	60	19	2
638	4	79	33	7
639	48	59	18	8
640	2	78	26	9
641	4	60	29	5
642	100	93	12	1
643	36	45	45	10
644	12	64	37	9
645	48	59	28	7
646	16	33	53	19
647	0	62	40	8
648	6	76	25	10
649	4	60	29	6
650	8	67	26	10
651	8	67	47	15
652	16	71	15	7
653	2	59	33	10
654	8	67	47	14
655	8	48	33	12
656	4	60	29	8
657	4	78	44	8
658	36	45	35	6
659	4	78	44	10
660	4	78	34	9
661	4	78	34	9
662	0	62	30	6
663	3	67	40	9
664	3	67	40	10
665	3	48	56	13
666	0	62	40	9
667	6	76	35	12
668	18	80	34	9
669	16	71	15	7
670	9	69	32	13
671	2	59	33	11
672	3	67	30	11
673	12	64	37	13
674	16	52	32	10
675	0	62	40	10
676	0	62	20	10
677	2	40	44	14
678	27	52	43	13
679	6	57	52	12
680	4	59	31	8
681	6	76	45	11
682	4	59	31	9
683	8	67	27	4
684	4	59	51	12
685	48	59	18	7
686	3	67	30	13
687	16	71	35	8
688	6	57	32	11
689	27	71	37	8
690	16	71	25	8
691	0	62	30	7
692	6	95	20	4
693	12	64	37	13
694	8	48	43	13
695	18	60	38	9
696	6	57	32	7
697	6	57	23	12
698	3	86	25	9
699	4	59	51	11
700	3	66	31	5
701	0	62	30	7
702	3	66	11	5
703	12	64	47	11
704	0	62	20	7
705	0	43	53	15
706	2	59	23	13
707	0	61	32	8
708	32	76	33	9
709	4	59	31	10
710	2	59	43	11
711	12	44	35	10
712	4	59	31	11
713	36	64	30	8
714	2	59	33	11
715	6	76	35	13
716	24	68	43	11
717	8	85	34	7
718	3	85	36	10
719	2	59	33	13
720	0	61	32	7
721	12	63	38	10
722	18	60	18	6
723	6	57	33	11
724	2	78	26	9
725	4	59	21	10
726	24	49	19	6
727	36	45	35	9
728	100	92	12	0
729	4	59	21	12
730	6	57	33	10
731	6	75	27	8
732	4	59	21	10
733	12	44	45	14
734	36	64	20	8
735	4	59	31	13
736	2	77	28	4
737	6	75	37	4
738	12	44	35	11
739	0	61	22	8
740	6	75	27	8
741	18	60	48	12
742	18	60	28	9
743	24	68	43	7
744	9	69	32	12
745	16	52	22	9
746	18	79	15	7
747	3	66	31	6
748	4	59	31	15
749	24	49	29	7
750	6	56	34	11
751	24	49	29	7
752	4	59	21	11
753	12	63	28	13
754	18	60	38	10
755	27	71	27	9
756	18	60	38	12
757	4	59	31	13
758	4	59	31	9
759	2	77	28	2
760	0	61	32	7
761	18	79	25	7
762	48	59	28	7
763	4	59	41	11
764	0	61	42	9
765	4	59	41	9
766	48	59	38	8
767	6	56	44	16
768	36	45	15	8
769	2	58	25	6
770	6	75	27	7
771	8	47	34	9
772	2	58	35	9
773	12	63	29	7
774	12	63	39	10
775	0	42	53	14
776	80	77	19	2
777	100	91	12	0
778	6	56	44	17
779	64	70	25	1
780	12	82	15	2
781	6	56	25	7
782	0	61	22	3
783	6	56	35	11
784	4	77	15	0
785	36	82	28	5
786	4	58	33	10
787	8	47	34	9
788	6	56	25	7
789	12	44	45	12
790	12	63	19	11
791	4	58	53	12
792	24	49	29	7
793	4	58	33	9
794	2	58	45	13
795	4	58	33	13
796	64	70	25	3
797	3	66	21	9
798	2	58	35	8
799	27	52	33	8
800	12	62	50	12
801	12	81	35	9
802	60	64	21	0
803	12	43	37	11
804	100	89	13	0
805	64	70	25	2
806	48	58	29	10
807	64	70	25	3
808	0	61	32	6
809	0	61	32	9
810	0	42	43	13
811	48	58	29	10
812	4	58	43	10
813	64	70	25	3
814	4	77	35	9
815	45	67	23	6
816	64	88	18	3
817	80	77	19	2
818	2	77	28	4
819	6	75	37	10
820	48	58	39	9
821	16	71	25	8
822	18	60	28	10
823	24	49	39	12
824	100	88	13	1
825	4	58	43	10
826	4	58	33	7
827	18	60	38	10
828	100	88	13	0
829	0	60	23	11
830	48	58	39	7
831	64	69	25	4
832	32	38	39	12
833	36	63	21	9
834	80	77	20	3
835	0	41	45	13
836	24	49	19	2
837	2	58	25	7
838	48	58	19	0
839	0	60	43	12
840	4	39	44	12
841	64	88	18	2
842	6	56	25	8
843	9	50	31	9
844	32	57	11	7
845	18	60	28	13
846	48	58	39	6
847	12	62	50	13
848	0	60	23	10
849	2	58	25	7
850	4	77	25	2
851	6	56	35	12
852	4	58	33	7
853	6	74	28	9
854	18	41	35	10
855	4	58	43	10
856	48	58	19	0
857	4	39	44	12
858	48	58	29	0
859	4	58	23	13
860	80	77	20	2
861	6	55	26	7
862	18	78	25	7
863	12	62	11	9
864	12	43	37	10
865	100	88	13	1
866	18	78	35	7
867	18	78	25	7
868	3	66	32	7
869	48	58	39	9
870	100	86	13	2
871	48	58	29	2
872	100	85	14	2
873	12	62	41	8
874	0	60	33	9
875	0	60	24	11
876	12	43	37	10
877	80	77	20	2
878	0	60	24	12
879	48	77	26	2
880	4	58	23	12
881	4	57	35	7
882	27	71	27	7
883	0	60	44	12
884	16	52	42	12
885	18	59	40	8
886	1	71	36	9
887	27	71	27	8
888	12	62	31	11
889	4	57	35	7
890	6	74	38	12
891	6	74	48	8
892	18	59	40	8
893	12	62	31	14
894	0	60	24	13
895	18	59	30	7
896	6	55	27	8
897	4	76	27	9
898	2	77	38	8
899	27	52	23	8
900	12	61	32	12
901	4	57	25	8
902	0	60	24	10
903	6	74	48	8
904	40	66	25	8
905	36	63	31	8
906	4	76	17	9
907	18	59	40	11
908	12	61	22	10
909	4	76	27	7
910	12	61	32	13
911	0	60	34	12
912	9	69	22	9
913	6	74	19	7
914	4	76	47	11
915	48	77	26	2
916	18	59	40	9
917	80	76	20	2
918	4	57	25	11
919	48	77	26	4
920	3	85	36	10
921	60	64	31	6
922	0	60	24	12
923	48	77	26	5
924	6	74	29	11
925	4	57	25	10
926	0	41	55	16
927	3	66	12	7
928	6	55	37	9
929	4	57	35	9
930	12	61	22	11
931	16	33	43	14
932	48	77	26	7
933	0	60	34	12
934	2	58	25	7
935	0	60	34	12
936	8	66	38	7
937	18	59	30	12
938	0	60	24	10
939	4	76	27	10
940	16	52	32	7
941	36	44	27	10
942	1	52	33	9
943	18	59	40	10
944	27	71	27	7
945	2	58	35	7
946	8	66	48	9
947	0	59	45	12
948	12	61	32	12
949	18	59	50	14
950	2	58	35	8
951	4	57	25	12
952	3	85	16	3
953	12	61	32	12
954	4	76	47	10
955	0	59	35	12
956	48	77	17	3
957	12	61	42	7
958	0	59	26	15
959	6	74	39	8
960	0	59	36	13
961	18	59	20	10
962	4	57	35	7
963	0	59	36	12
964	36	44	27	13
965	2	58	35	7
966	12	61	12	7
967	0	59	26	13
968	12	61	22	12
969	12	61	32	15
970	0	59	46	10
971	18	59	30	8
972	45	86	24	4
973	27	71	27	7
974	0	59	36	9
975	4	38	46	14
976	64	69	26	1
977	12	80	36	4
978	3	66	32	9
979	8	66	28	8
980	2	76	29	8
981	36	82	18	1
982	2	57	27	7
983	4	57	35	10
984	12	80	16	6
985	6	74	39	9
986	16	32	45	13
987	18	59	20	11
988	18	40	36	12
989	48	77	27	7
990	0	59	26	11
991	0	59	26	11
992	4	57	25	8
993	4	57	55	13
994	64	69	26	3
995	2	76	19	8
996	3	66	32	10
997	64	69	26	2
998	18	59	30	8
999	27	71	37	8
1000	12	60	43	13
1001	0	59	26	11
1002	0	59	36	9
1003	80	76	20	4
1004	64	69	16	3
1005	48	77	27	2
1006	64	69	26	2
1007	100	83	14	2
1008	60	64	21	2
1009	48	77	17	2
1010	80	76	20	4
1011	48	57	30	11
1012	64	68	27	5
1013	80	76	11	2
1014	80	76	21	3
1015	3	66	42	13
1016	9	88	33	9
1017	24	49	49	13
1018	32	57	41	9
1019	80	76	11	0
1020	100	82	15	2
1021	50	62	34	7
1022	36	63	21	7
1023	100	82	15	1
1024	0	59	26	12
1025	12	79	38	3
1026	12	60	23	8
1027	36	44	27	13
1028	4	76	37	8
1029	8	66	28	9
1030	12	79	28	10
1031	48	57	40	8
1032	30	76	33	9
1033	4	57	35	11
1034	12	60	23	7
1035	30	57	23	12
1036	0	39	46	13
1037	12	60	43	12
1038	4	56	37	8
1039	3	66	32	12
1040	24	68	33	8
1041	30	57	33	7
1042	8	85	34	7
1043	8	66	28	8
1044	8	66	38	8
1045	30	57	43	7
1046	12	60	33	8
1047	4	56	47	12
1048	4	75	29	12
1049	18	58	21	10
1050	18	39	48	14
1051	48	57	30	8
1052	48	76	17	4
1053	3	66	32	7
1054	12	79	18	7
1055	48	57	30	9
1056	80	75	21	3
1057	0	58	37	10
1058	48	57	11	3
1059	3	47	48	15
1060	0	58	27	8
1061	8	47	34	10
1062	18	58	31	7
1063	4	75	39	7
1064	16	70	36	7
1065	48	76	17	4
1066	0	58	37	8
1067	0	58	27	9
1068	48	57	31	11
1069	48	57	21	7
1070	48	76	27	6
1071	24	68	23	7
1072	36	63	41	8
1073	0	39	47	13
1074	48	57	31	8
1075	16	51	24	7
1076	30	57	53	10
1077	3	47	38	10
1078	12	60	23	8
1079	12	60	33	9
1080	0	58	47	11
1081	2	57	37	11
1082	48	57	41	12
1083	4	56	27	8
1084	4	37	46	14
1085	18	77	36	8
1086	30	57	33	8
1087	64	68	27	7
1088	0	58	37	12
1089	48	57	31	8
1090	0	58	27	5
1091	45	67	33	8
1092	0	58	27	8
1093	16	51	24	7
1094	0	57	28	11
1095	80	75	21	2
1096	64	68	17	2
1097	4	56	27	9
1098	60	64	21	4
1099	36	63	41	7
1100	12	60	33	8
1101	8	66	38	10
1102	2	76	29	10
1103	8	66	18	3
1104	0	38	48	13
1105	48	57	41	8
1106	0	57	48	12
1107	12	60	23	9
1108	12	60	23	8
1109	36	63	41	11
1110	6	55	37	10
1111	4	56	37	10
1112	18	58	31	7
1113	12	41	39	11
1114	8	66	28	8
1115	48	57	31	8
1116	6	55	37	8
1117	12	78	19	8
1118	8	66	18	0
1119	12	78	29	8
1120	30	57	33	9
1121	60	64	21	6
1122	16	51	54	12
1123	36	81	19	6
1124	12	78	39	13
1125	30	57	33	10
1126	30	76	23	7
1127	60	64	31	8
1128	36	43	38	7
1129	48	57	21	2
1130	12	78	29	8
1131	36	81	29	1
1132	0	57	28	11
1133	18	77	16	4
1134	80	75	11	0
1135	0	57	38	12
1136	48	57	21	8
1137	18	58	41	9
1138	2	57	37	8
1139	16	70	26	9
1140	8	65	19	11
1141	48	57	21	8
1142	30	94	24	2
1143	18	77	26	3
1144	4	75	39	8
1145	32	57	31	8
1146	8	65	29	10
1147	60	64	31	2
1148	16	70	16	8
1149	30	75	34	7
1150	48	56	31	4
1151	3	84	28	4
1152	6	55	27	5
1153	30	56	44	16
1154	4	56	37	9
1155	6	55	47	12
1156	9	69	22	9
1157	48	56	21	8
1158	12	59	45	12
1159	8	65	49	11
1160	2	76	29	10
1161	8	65	29	10
1162	18	58	21	10
1163	0	57	38	10
1164	12	59	25	11
1165	36	62	22	0
1166	6	55	27	6
1167	48	56	21	7
1168	48	56	31	2
1169	48	56	31	4
1170	48	56	31	2
1171	0	57	28	11
1172	16	51	24	4
1173	2	76	29	10
1174	0	57	38	12
1175	64	68	27	6
1176	4	75	39	7
1177	3	84	38	4
1178	30	75	34	7
1179	0	57	38	12
1180	18	58	31	7
1181	0	57	28	11
1182	18	58	41	11
1183	4	56	37	8
1184	4	75	29	11
1185	6	74	39	8
1186	2	76	29	12
1187	6	74	49	8
1188	18	58	21	10
1189	9	69	32	13
1190	2	57	37	8
1191	3	46	38	10
1192	3	46	48	12
1193	12	40	39	11
1194	0	57	28	13
1195	0	57	48	12
1196	4	56	27	9
1197	30	75	24	4
1198	6	55	27	7
1199	48	75	18	2
1200	3	84	28	6
1201	16	51	44	12
1202	2	76	29	12
1203	8	65	39	8
1204	2	57	47	12
1205	36	62	32	10
1206	8	65	39	8
1207	0	57	28	12
1208	48	56	32	9
1209	6	55	37	8
1210	18	77	16	2
1211	16	70	26	10
1212	50	62	14	7
1213	36	62	42	8
1214	50	62	25	3
1215	48	56	42	12
1216	4	75	39	7
1217	6	74	29	10
1218	4	75	29	7
1219	18	58	11	2
1220	12	59	35	13
1221	4	56	27	7
1222	18	77	36	8
1223	36	62	32	10
1224	6	93	32	8
1225	18	58	11	3
1226	48	75	28	5
1227	40	47	30	9
1228	4	75	29	9
1229	18	77	16	3
1230	8	65	49	11
1231	30	56	44	15
1232	48	75	28	6
1233	30	37	32	13
1234	16	51	54	13
1235	80	75	21	0
1236	30	56	24	7
1237	16	51	34	8
1238	48	75	18	2
1239	4	56	47	14
1240	4	56	47	12
1241	36	81	29	4
1242	48	75	18	3
1243	12	59	35	13
1244	3	46	39	11
1245	24	30	42	12
1246	12	59	35	15
1247	27	71	37	9
1248	24	67	24	9
1249	2	57	37	8
1250	48	56	42	12
1251	48	56	32	1
1252	48	75	28	6
1253	48	56	32	1
1254	48	56	22	2
1255	30	56	34	13
1256	80	75	21	4
1257	36	81	29	4
1258	27	71	27	10
1259	16	70	36	4
1260	16	51	24	4
1261	0	57	28	14
1262	27	71	37	8
1263	24	67	34	2
1264	18	58	41	11
1265	36	43	28	7
1266	30	56	44	7
1267	48	74	29	7
1268	48	74	29	7
1269	18	77	36	7
1270	16	69	38	9
1271	2	76	49	12
1272	24	86	30	4
1273	12	40	40	19
1274	18	58	21	10
1275	4	55	38	13
1276	48	74	29	5
1277	50	61	35	6
1278	12	58	26	4
1279	36	62	12	0
1280	64	68	27	7
1281	36	81	29	8
1282	48	55	22	7
1283	48	74	29	3
1284	3	65	33	8
1285	6	36	46	14
1286	0	56	29	11
1287	36	62	12	2
1288	12	58	36	11
1289	0	56	39	13
1290	12	77	30	10
1291	30	56	24	8
1292	2	57	47	15
1293	18	95	15	5
1294	18	76	37	9
1295	30	56	54	18
1296	12	77	40	7
1297	18	57	33	8
1298	2	56	38	10
1299	75	72	23	1
1300	18	76	17	2
1301	48	55	32	7
1302	16	50	36	12
1303	48	74	29	3
1304	9	69	52	13
1305	48	55	42	6
1306	48	74	29	7
1307	18	57	23	3
1308	36	43	28	8
1309	80	75	11	2
1310	48	55	42	8
1311	48	55	42	11
1312	12	58	16	8
1313	30	56	35	9
1314	9	69	32	13
1315	3	65	43	12
1316	4	74	30	2
1317	60	64	31	4
1318	12	77	30	9
1319	48	74	29	7
1320	12	58	46	13
1321	36	61	33	11
1322	18	76	37	9
1323	0	56	39	12
1324	48	55	32	9
1325	48	74	19	5
1326	30	56	35	10
1327	24	86	20	7
1328	48	73	30	7
1329	48	54	34	8
1330	8	65	39	9
1331	8	65	29	9
1332	48	92	21	2
1333	0	56	59	14
1334	27	52	33	8
1335	3	65	33	8
1336	30	56	35	8
1337	30	37	32	11
1338	36	61	33	12
1339	36	61	13	8
1340	12	58	36	8
1341	48	73	20	6
1342	12	77	20	7
1343	6	54	37	8
1344	0	56	39	13
1345	12	77	40	7
1346	2	56	28	10
1347	48	54	24	8
1348	80	74	21	1
1349	64	87	18	2
1350	0	56	49	12
1351	12	58	46	10
1352	60	64	21	8
1353	48	73	30	8
1354	64	68	27	6
1355	48	54	44	7
1356	100	82	15	3
1357	30	75	34	9
1358	36	42	31	11
1359	36	61	33	10
1360	24	67	24	10
1361	12	58	36	10
1362	2	56	48	12
1363	12	58	26	6
1364	75	71	14	4
1365	1	52	33	9
1366	64	68	17	2
1367	36	61	33	11
1368	48	54	24	7
1369	64	68	27	7
1370	48	73	30	8
1371	27	52	33	8
1372	36	42	31	7
1373	4	55	38	9
1374	3	84	18	8
1375	36	61	33	11
1376	4	55	28	10
1377	12	58	26	6
1378	2	56	38	13
1379	2	56	38	13
1380	64	68	27	3
1381	8	64	41	7
1382	18	76	17	2
1383	48	54	34	8
1384	18	76	27	6
1385	48	73	20	6
1386	24	48	31	10
1387	12	57	17	7
1388	30	55	26	11
1389	12	57	37	7
1390	3	65	23	7
1391	64	67	27	4
1392	48	54	24	7
1393	12	57	27	12
1394	24	67	24	9
1395	4	74	30	2
1396	18	38	48	12
1397	18	57	23	3
1398	30	55	26	12
1399	32	76	33	2
1400	4	55	38	10
1401	48	54	24	6
1402	4	55	28	10
1403	3	46	39	10
1404	6	73	20	8
1405	2	56	38	12
1406	12	57	27	11
1407	4	55	38	9
1408	16	50	36	8
1409	3	65	43	12
1410	18	95	15	2
1411	27	71	27	9
1412	12	57	37	9
1413	9	68	43	7
1414	30	74	14	0
1415	48	54	24	10
1416	0	56	39	10
1417	4	74	30	2
1418	8	83	25	8
1419	4	55	28	10
1420	24	67	44	8
1421	6	73	40	11
1422	0	56	29	8
1423	18	76	37	10
1424	18	57	33	8
1425	48	91	22	3
1426	100	82	15	2
1427	6	54	37	9
1428	0	56	39	10
1429	60	83	22	2
1430	36	61	33	9
1431	6	73	30	11
1432	48	72	30	9
1433	48	72	30	8
1434	30	74	34	0
1435	0	56	39	12
1436	4	55	28	12
1437	3	65	23	6
1438	6	54	37	11
1439	60	64	32	8
1440	1	71	26	11
1441	2	75	30	2
1442	24	48	21	13
1443	4	55	38	9
1444	8	83	25	8
1445	60	64	32	3
1446	48	53	15	2
1447	2	75	30	3
1448	2	56	28	12
1449	48	72	30	8
1450	4	55	38	12
1451	48	72	30	9
1452	4	74	40	12
1453	48	53	35	12
1454	4	55	28	11
1455	12	95	28	2
1456	12	57	37	7
1457	48	53	35	9
1458	0	56	49	12
1459	18	76	37	10
1460	24	48	31	10
1461	36	61	43	12
1462	16	88	32	4
1463	48	72	30	8
1464	8	83	25	8
1465	8	45	37	10
1466	48	72	31	4
1467	0	56	29	7
1468	4	74	30	2
1469	36	61	23	9
1470	2	75	30	3
1471	4	55	48	12
1472	80	74	12	3
1473	4	55	28	13
1474	18	95	25	3
1475	48	72	31	2
1476	12	57	37	9
1477	30	74	24	2
1478	30	55	46	8
1479	80	74	22	2
1480	8	64	31	5
1481	18	57	33	5
1482	100	82	15	2
1483	36	61	33	10
1484	12	76	31	11
1485	0	37	48	13
1486	80	74	12	3
1487	45	67	33	9
1488	64	86	19	3
1489	18	38	38	11
1490	64	67	28	8
1491	8	64	21	7
1492	16	69	18	7
1493	8	64	41	10
1494	8	64	21	7
1495	12	95	28	0
1496	4	54	29	7
1497	24	67	24	10
1498	6	54	37	12
1499	48	53	25	3
1500	18	57	33	6
1501	4	73	21	7
1502	18	57	33	8
1503	24	48	51	14
1504	48	72	21	2
1505	18	76	37	12
1506	4	73	41	10
1507	48	72	21	3
1508	27	71	27	7
1509	48	52	37	10
1510	0	56	49	11
1511	2	75	40	12
1512	12	76	21	8
1513	48	52	17	8
1514	2	56	48	12
1515	30	74	34	2
1516	4	73	41	9
1517	4	54	29	7
1518	18	57	43	13
1519	2	56	48	14
1520	12	57	27	12
1521	16	69	28	4
1522	4	54	39	9
1523	0	56	29	9
1524	1	52	43	12
1525	4	73	41	9
1526	8	64	31	8
1527	2	56	48	14
1528	3	65	33	7
1529	12	57	37	7
1530	2	56	28	12
1531	36	61	43	11
1532	48	71	21	2
1533	12	57	37	10
1534	8	64	31	8
1535	32	57	31	7
1536	12	76	11	7
1537	12	57	37	11
1538	0	55	40	11
1539	12	76	31	11
1540	18	76	37	12
1541	0	55	30	12
1542	8	45	37	12
1543	6	54	38	16
1544	4	53	30	13
1545	24	67	34	7
1546	18	57	23	7
1547	18	57	33	5
1548	12	57	27	12
1549	4	72	31	12
1550	8	64	31	7
1551	48	52	27	7
1552	8	64	41	7
1553	12	38	41	12
1554	6	73	20	8
1555	48	52	27	10
1556	30	55	26	12
1557	30	74	34	2
1558	18	57	23	8
1559	12	38	41	12
1560	0	55	30	12
1561	12	56	28	9
1562	4	53	40	11
1563	6	54	38	11
1564	18	57	43	12
1565	3	65	23	8
1566	4	91	23	7
1567	48	52	27	6
1568	0	55	30	12
1569	2	74	11	7
1570	45	67	33	8
1571	12	56	38	8
1572	12	75	12	7
1573	30	74	24	0
1574	80	74	22	2
1575	0	55	30	14
1576	48	52	17	8
1577	6	72	40	9
1578	27	70	28	7
1579	60	63	22	8
1580	64	67	18	4
1581	12	56	38	9
1582	80	93	14	2
1583	9	68	43	11
1584	3	65	33	9
1585	12	56	19	11
1586	36	61	33	11
1587	8	63	32	10
1588	8	63	12	7
1589	0	55	31	7
1590	48	52	27	8
1591	27	70	38	3
1592	12	56	19	11
1593	2	55	39	11
1594	36	42	41	8
1595	16	69	48	13
1596	3	83	19	8
1597	0	55	31	8
1598	4	53	40	10
1599	60	82	23	1
1600	2	74	41	12
1601	2	55	29	6
1602	2	74	41	7
1603	2	74	11	7
1604	9	68	13	9
1605	36	80	29	8
1606	2	55	29	11
1607	16	69	38	9
1608	0	55	41	14
1609	0	54	32	10
1610	12	56	19	12
1611	30	55	16	7
1612	1	33	52	16
1613	2	74	31	12
1614	48	52	27	11
1615	12	75	32	6
1616	4	72	31	12
1617	48	71	31	8
1618	9	68	43	12
1619	30	55	26	12
1620	2	74	11	8
1621	30	74	34	3
1622	48	90	12	3
1623	0	54	32	11
1624	30	55	26	10
1625	0	54	32	12
1626	0	54	32	13
1627	2	74	31	11
1628	0	54	42	12
1629	0	34	50	15
1630	50	61	35	7
1631	0	53	32	12
1632	2	55	29	11
1633	3	64	14	9
1634	3	45	39	12
1635	0	53	42	10
1636	1	70	27	9
1637	27	89	26	5
1638	12	56	29	12
1639	16	50	26	14
1640	36	80	29	7
1641	32	57	21	9
1642	36	80	29	7
1643	48	52	27	8
1644	1	70	37	7
1645	0	53	43	13
1646	1	51	34	13
1647	24	48	31	10
1648	3	64	14	10
1649	0	53	33	8
1650	30	55	36	12
1651	12	56	29	12
1652	12	75	32	7
1653	3	64	34	8
1654	4	53	30	10
1655	4	72	31	11
1656	36	80	29	2
1657	24	67	34	4
1658	2	55	29	7
1659	30	93	24	4
1660	9	49	42	13
1661	2	55	39	12
1662	4	72	21	4
1663	4	53	30	11
1664	18	75	28	6
1665	2	55	39	13
1666	6	72	20	9
1667	2	74	31	8
1668	0	53	33	8
1669	2	74	31	10
1670	18	75	38	7
1671	48	71	21	4
1672	4	72	32	13
1673	2	55	29	9
1674	0	52	43	18
1675	6	72	30	3
1676	4	72	22	8
1677	80	73	22	3
1678	2	55	29	12
1679	4	53	30	13
1680	48	52	37	8
1681	8	63	22	8
1682	12	56	29	13
1683	0	52	43	13
1684	18	56	44	12
1685	12	55	21	10
1686	3	64	34	10
1687	48	52	47	9
1688	8	44	38	14
1689	2	55	29	11
1690	36	60	35	10
1691	12	55	41	8
1692	18	56	14	8
1693	30	93	24	4
1694	50	61	35	8
1695	8	82	16	6
1696	0	52	34	14
1697	0	52	34	13
1698	4	53	40	13
1699	12	74	33	9
1700	2	54	40	11
1701	30	54	38	7
1702	48	52	37	8
1703	48	52	37	12
1704	48	70	32	6
1705	4	71	33	9
1706	18	56	24	11
1707	18	75	38	9
1708	12	74	13	7
1709	4	52	41	12
1710	12	55	31	10
1711	2	54	30	13
1712	12	55	21	10
1713	32	76	33	3
1714	60	82	23	0
1715	3	64	24	9
1716	30	54	28	9
1717	8	63	22	8
1718	48	51	29	10
1719	12	55	31	11
1720	2	54	30	12
1721	2	73	32	12
1722	2	54	30	13
1723	1	70	18	10
1724	8	63	32	12
1725	18	75	28	8
1726	30	73	24	1
1727	48	70	22	7
1728	3	64	35	13
1729	0	52	44	14
1730	4	52	41	11
1731	30	73	34	9
1732	32	95	24	2
1733	0	52	44	15
1734	6	53	29	12
1735	18	75	28	8
1736	18	75	28	9
1737	3	64	25	11
1738	30	73	24	3
1739	2	73	22	9
1740	0	33	52	16
1741	12	74	23	9
1742	3	64	25	13
1743	8	63	22	9
1744	12	55	21	10
1745	16	50	36	11
1746	30	54	38	7
1747	8	63	32	12
1748	4	33	59	19
1749	48	70	32	9
1750	3	64	45	13
1751	16	88	32	3
1752	6	53	49	13
1753	18	56	24	11
1754	18	56	44	8
1755	30	73	24	2
1756	3	63	25	10
1757	1	70	28	9
1758	30	35	34	9
1759	27	51	24	7
1760	6	72	21	10
1761	48	70	22	8
1762	48	70	32	7
1763	36	60	45	8
1764	9	68	23	9
1765	0	51	35	11
1766	16	68	19	6
1767	48	51	39	4
1768	12	55	41	8
1769	24	67	44	7
1770	50	61	35	9
1771	12	55	31	8
1772	6	53	39	10
1773	3	82	20	2
1774	24	85	21	6
1775	12	55	41	8
1776	18	56	44	9
1777	4	71	23	10
1778	0	51	45	11
1779	36	60	35	10
1780	3	44	40	12
1781	18	75	28	7
1782	48	51	39	9
1783	12	74	44	8
1784	48	70	22	7
1785	36	41	42	12
1786	30	35	44	11
1787	18	56	24	12
1788	48	51	29	12
1789	4	52	31	12
1790	36	60	15	6
1791	12	74	14	7
1792	64	67	28	7
1793	36	60	15	7
1794	16	49	37	12
1795	2	54	30	11
1796	36	79	30	8
1797	27	70	38	2
1798	2	73	52	11
1799	16	68	39	8
1800	36	60	35	11
1801	12	93	29	7
1802	12	54	32	10
1803	60	62	32	9
1804	0	51	35	12
1805	6	72	21	10
1806	4	52	31	8
1807	2	54	40	12
1808	4	52	31	11
1809	40	66	25	3
1810	0	51	45	11
1811	50	61	25	8
1812	4	52	31	8
1813	3	63	35	7
1814	2	73	32	12
1815	12	73	35	13
1816	16	49	27	11
1817	12	73	15	8
1818	18	56	24	7
1819	3	63	45	10
1820	4	71	23	9
1821	8	44	38	11
1822	12	73	35	11
1823	1	51	34	14
1824	18	75	18	9
1825	6	72	41	9
1826	2	54	40	13
1827	0	51	35	12
1828	100	82	16	0
1829	36	79	20	2
1830	18	56	14	10
1831	2	54	30	16
1832	24	85	31	4
1833	36	79	30	7
1834	8	63	42	7
1835	36	60	25	8
1836	36	41	32	10
1837	18	56	24	8
1838	36	79	30	7
1839	64	67	28	7
1840	36	60	35	7
1841	60	62	32	8
1842	12	54	42	13
1843	48	51	29	9
1844	48	51	39	8
1845	12	73	35	12
1846	6	72	21	7
1847	8	63	32	11
1848	80	73	12	3
1849	100	82	16	3
1850	6	72	41	8
1851	18	56	24	10
1852	12	54	32	7
1853	48	70	32	7
1854	12	73	25	9
1855	45	67	33	9
1856	0	51	35	10
1857	48	70	32	8
1858	12	54	32	7
1859	6	53	29	12
1860	3	63	26	7
1861	2	73	22	2
1862	8	44	38	11
1863	6	72	41	9
1864	27	70	38	7
1865	18	56	34	9
1866	12	54	42	13
1867	36	41	22	3
1868	18	75	28	6
1869	36	60	35	11
1870	8	63	32	13
1871	12	54	22	8
1872	18	37	39	18
1873	27	51	44	11
1874	48	70	32	8
1875	12	73	35	12
1876	48	51	39	7
1877	64	86	19	3
1878	36	60	35	12
1879	24	66	35	12
1880	6	52	29	9
1881	6	71	51	12
1882	36	41	22	5
1883	80	73	22	2
1884	6	52	30	10
1885	18	55	35	7
1886	3	63	26	3
1887	32	76	33	7
1888	80	73	22	2
1889	18	74	29	3
1890	64	67	18	3
1891	6	52	30	11
1892	6	71	41	12
1893	8	44	38	10
1894	36	78	31	8
1895	8	81	18	3
1896	18	74	29	2
1897	12	54	32	8
1898	12	54	32	9
1899	64	67	28	1
1900	0	50	36	12
1901	6	71	41	12
1902	64	67	18	2
1903	12	54	42	9
1904	16	68	29	11
1905	16	68	19	8
1906	48	88	23	0
1907	0	50	46	12
1908	18	74	29	8
1909	36	78	31	7
1910	24	85	31	5
1911	48	50	20	9
1912	60	62	22	7
1913	48	69	32	9
1914	36	78	31	6
1915	48	88	23	2
1916	18	74	29	5
1917	4	71	43	6
1918	0	50	46	13
1919	16	68	29	11
1920	6	71	31	13
1921	12	54	32	10
1922	4	71	43	7
1923	18	74	29	0
1924	6	71	21	10
1925	6	71	31	7
1926	48	69	22	6
1927	2	73	42	16
1928	48	50	40	13
1929	48	50	30	12
1930	6	71	31	7
1931	36	78	31	8
1932	18	55	35	7
1933	4	52	51	13
1934	16	68	39	9
1935	64	67	28	0
1936	100	81	16	3
1937	100	81	16	2
1938	100	81	16	2
1939	100	81	16	3
1940	48	50	30	3
1941	60	81	13	2
1942	36	59	16	5
1943	64	86	19	1
1944	100	80	17	1
1945	100	80	17	0
1946	80	91	17	1
1947	64	67	28	0
1948	48	50	20	10
1949	80	72	22	2
1950	36	59	36	7
1951	45	67	33	9
1952	48	69	32	8
1953	80	72	22	3
1954	64	66	29	3
1955	80	72	22	4
1956	64	66	29	7
1957	80	72	22	1
1958	80	72	12	3
1959	0	50	56	14
1960	4	52	41	10
1961	3	82	40	3
1962	6	71	41	13
1963	27	70	38	3
1964	6	70	43	11
1965	24	66	25	0
1966	12	91	31	6
1967	6	70	23	10
1968	18	74	39	10
1969	48	69	22	7
1970	24	66	25	0
1971	48	69	22	7
1972	12	34	56	18
1973	4	52	31	12
1974	48	69	32	8
1975	48	69	22	4
1976	36	59	16	6
1977	18	74	29	8
1978	32	95	24	2
1979	48	68	32	3
1980	48	87	23	0
1981	100	80	17	1
1982	24	66	45	15
1983	48	68	32	4
1984	48	87	23	2
1985	0	50	36	13
1986	4	71	43	8
1987	18	74	19	3
1988	27	51	34	8
1989	8	62	33	10
1990	2	73	22	3
1991	9	68	33	12
1992	12	72	16	7
1993	2	73	22	7
1994	27	51	44	8
1995	12	72	36	8
1996	24	66	45	8
1997	2	54	50	12
1998	9	49	32	8
1999	0	50	36	12
[truncated: 275 more rows]
